# Supplementary material for: Serum Vitamin D Level and Gut Microbiota in Women
Source: Healthcare (Basel). 2023 Jan 25;11(3):351. doi: 10.3390/healthcare11030351 (PMC9914434; doi:10.3390/healthcare11030351)
Supplement: Supplementary file 1 [file healthcare-11-00351-s001.zip]

Archive with 1 entries (1 files):
- healthcare-2092688-supplementary.pdf
